# Supplementary material for: Developing a Burn-Specific Family-Centered Care (BS-FCC) Framework: A Multi-Method Study
Source: Eur Burn J. 2023 Jun 23;4(3):280–91. doi: 10.3390/ebj4030025 (PMC11571830; doi:10.3390/ebj4030025)
Supplement: Supplementary file 1 [file ebj-04-00025-s001.zip]

Archive with 1 entries (1 files):
- ebj-2376762-supplementary.pdf
